# Supplementary material for: Fatty acid synthesis suppresses dietary polyunsaturated fatty acid use
Source: Nat Commun. 2024 Jan 2;15:45. doi: 10.1038/s41467-023-44364-y (PMC10762034; doi:10.1038/s41467-023-44364-y)
Supplement: Supplementary file 4 — Source Data [file 41467_2023_44364_MOESM4_ESM.xlsx]

## Sheet: 1a
control						index
1123.6	1890.5	1656.8	1056	1614.7	2091.3	1108.9	1048	701.4	656.8	557.5	603.4	unpaired two-tailed Student’s t-test *P=0.0022

## Sheet: 1c
CHX	WT			R2177C
0	1.14653	0.603764	1.24971	1.10871	0.891655	0.999634
6	0.946471	0.629608	0.949673	0.348397	0.324497	0.174117	unpaired two-tailed Student’s t-test *P=0.0094

## Sheet: 1i
	R2177C + empty vector				R2177C + HDAC3
444-468	0.638235	1.28236	0.722582	1.35682	0.794283	0.157939	0.1112	1.02062
647-666	0.967134	0.776153	0.901645	1.35507	0.727032	0.239572	0.436467	0.420015
677-699	0.975965	1.06421	1.00119	0.958636	0.514345	0.2563	0.506324	0.816495
803-825	1.6317	0.412378	1.51546	0.440461	1.96101	0.451665	2.17726	0.168886
968-995	0.547533	1.195	1.20458	1.05289	1.07124	0.688153	1.49414	1.32823
1159-1171	1.22775	0.673861	0.825556	1.27283	0.127872	0.0785091	0.239537	1.15778
1209-1225	0.803471	1.11295	0.904549	1.17903	0.775419	0.415034	0.709354	0.729003
1256-1275	0.523354	1.33764	1.11761	1.02139	0.888178	0.495121	0.935093	0.8541
1405-1423	1.10784	0.949639	1.03789	0.904629	3.86783	2.43062	2.74325	1.16966
1553-1574	0.759821	0.9506	0.819517	1.47006	0.588549	0.311686	0.534543	0.956051
1583-1591	0.980294	0.818288	0.899634	1.30178	0.539372	0.367098	0.527647	0.987154
1725-1739	1.45295	0.606764	0.62208	1.31821	0.414389	0.248708	0.296832	0.547172
1788-1808	0.729456	1.2337	1.14874	0.888101	2.82159	2.00723	2.25965	1.00231
2049-2087	1.15353	0.988921	0.636861	1.22069	0.422572	0.143681	0.338449	1.07018
2088-2114	0.812369	1.09377	1.02714	1.06672	0.967323	0.351503	0.823636	0.795729
2221-2233	0.841351	0.777623	1.09111	1.28991	1.02337	0.516304	0.706666	0.673225
2355-2382	1.13103	0.967173	0.803093	1.0987	0.328522	0.382302	0.449778	0.792202
2448-2471	0.751903	0.926044	1.41646	0.905597	0.94502	0.450531	0.622108	0.946021

## Sheet: 2a
	adult controls									child controls						father	index
16:1/18:2	0.386212	0.276009	0.488184	0.486148	0.246915	0.253738	0.368281	0.329754	0.484721	0.380529	0.3265	0.262753	0.262871	0.233951	0.334891	0.395382	0.206163

## Sheet: 2b
	adult controls									child controls						father	index
SAFA	-8.7735	-4.1718	10.3584	-2.0862	-2.4669	-2.671	1.6094	-0.6693	8.8709	3.6522	7.5851	5.2051	-4.4206	5.1045	7.6862	-5.1154	-10.8083
MUFA	8.1439	-5.8447	-2.9195	4.8509	-8.306	4.5067	1.8539	-0.2949	-1.9903	3.3467	-4.6997	6.7517	-9.6246	-8.2733	-3.78	3.2418	-3.497
PUFA	-3.5985	19.7242	-10.5216	-7.2853	22.3623	-5.5673	-6.7254	1.7466	-10.1351	-13.3617	-2.0525	-23.417	28.4688	9.8917	-4.247	1.2245	25.4122

## Sheet: 2c
	control																									TVB2640
SAFA	3.93957	-32.378	-17.5868	1.36606	31.8059	2.32174	28.7303	-6.46197	-17.9331	-10.0886	16.8683	-15.24	2.60641	-9.24843	1.69088	-14.6577	25.186	5.82585	-12.719	-2.96191	21.9419	20.9874	-5.2293	1.91445	-20.68	7.24489	-28.1912	-0.121722	-9.84738	-27.6481	-32.81	-17.2419	-16.6324	-30.555	-13.5758	-16.5026	-27.4299	-9.94294	-38.1638	-14.6548	-20.7668	-13.5486	-31.9914	-25.3937	-24.718	-23.4437	-24.516	-14.8938	-27.1521
MUFA	4.67785	25.3083	-5.55902	11.311	-22.5878	4.46338	-12.9699	1.96031	1.04384	14.8832	-6.16364	4.90528	-11.7094	17.5507	-6.46474	14.5954	-9.66948	-9.2104	-7.76818	3.17218	-1.64745	-13.924	3.29024	-11.6277	12.14	-2.5587	5.90826	5.43383	18.4984	8.48797	-0.958584	6.37849	-5.12276	9.78334	-9.62545	-0.883311	13.1344	16.2939	0.46832	23.0174	-1.80497	13.336	20.2653	-4.8475	10.236	-6.15406	18.1761	-0.114135	12.32
PUFA	-12.8819	30.2613	39.3333	-15.9577	-32.4228	-9.61572	-38.1035	9.70502	32.1471	1.13028	-24.0928	22.554	9.03488	-3.59747	4.51921	9.97754	-35.4196	0.0776625	32.8911	1.75188	-38.8943	-22.5575	5.83294	10.2261	24.101	-10.4528	45.475	-6.21779	-3.60638	41.4044	62.2174	24.5336	37.0392	45.2798	36.6888	31.7695	35.4877	-0.813974	70.4921	-0.0161134	40.801	9.4065	35.5225	53.023	33.8765	50.9424	24.0837	27.8623	35.9362
[truncated: 5 more columns]

## Sheet: 2d
	0 weeks placebo																									0 weeks TVB-2640
18:2	-10.423	18.967	-34.1958	-33.7324	14.0308	-3.76836	22.7139	-34.0385	3.93031	-18.2694	1.14977	65.6086	-20.2596	-18.6181	-24.7651	23.3294	-28.6427	28.2063	27.198	31.8347	-8.73086	3.15557	-23.1621	-3.57354	22.0549	0.949158	35.7714	-15.1008	-23.2069	-0.948502	2.60366	-11.8717	8.40487	19.3564	-16.5188	28.3848	20.1059	3.99812	-13.3016	-17.7531	-7.38251	-20.5977	-16.4286	-25.6133	-7.67557	54.0837	-6.27215	13.797	-28.3135
20:5	-59.281	39.2638	-59.6714	-72.6631	52.4685	35.2316	51.5908	-70.033	14.4001	-53.9932	-10.5834	106.444	-56.0029	-57.8785	-62.6575	-43.3435	-70.4108	53.4708	50.2909	427.985	-25.6013	-52.5783	-80.4373	-50.9103	-5.09972	12.6291	322.067	-50.5915	-51.9353	-11.0498	-13.7883	-27.1823	-19.6428	-23.3398	-19.2738	-8.65298	57.4084	-24.7601	-48.7336	-55.4716	11.416	-51.3167	-54.3099	-40.0403	64.7304	114.502	-44.4679	106.825	-71.6412
22:6	-28.4067	-14.8498	54.0893	-51.5215	-30.5167	145.153	58.1119	-71.8563	59.7756	-61.76	-52.3847	86.4988	-24.656	-66.7233	-55.58	23.4228	-67.4072	29.5222	83.8926	51.068	-39.0581	-92.7886	-35.3957	-41.5342	142.904	220.135	103.434	-9.7532	-59.0126	-44.4328	19.5692	-9.62854	23.5047	-40.0465	-53.7673	-66.8763	93.8749	-46.9357	-40.6203	-79.5033	-4.30498	-31.2239	-66.1695	-33.9887	-76.6136	35.7917	-17.8789	61.1566	12.5168
[truncated: 58 more columns]

## Sheet: 3a
	mock						TVB-2640
14C-oleate	1.35461	1.17507	0.929757	0.554323	1.34084	0.645402	1.14512	1.39577	1.04544	1.18666	1.25273	1.38413
14C-DHA	1.5239	0.95912	0.831432	1.18412	0.717567	0.783864	1.18551	1.31041	1.31823	1.34744	1.42989	1.64964	unpaired two-tailed Student’s t-test *P=0.0235

## Sheet: 3b
	mock												TVB-2640
14C-oleate	1.78951	0.854614	0.471205	1.22621	0.685731	2.70185	0.648177	2.0657	0.38878	0.431135	0.468011	0.26909	0.797979	0.548745	0.60413	0.507878	0.415659	0.54283	0.214952	0.572495	0.349007	0.222518	0.459975	0.802191	unpaired Student’s t-test *P=0.0440
14C-DHA	0.429004	0.743154	0.279428	2.26706	0.773768	0.453453	1.75061	0.828462	1.06258	1.52468	1.38151	0.506292	1.72881	0.529834	0.468267	0.362884	0.429844	0.389848	2.03307	1.66804	0.640569	0.823252	0.475549	1.01435

## Sheet: 3c
	mock						TVB-2640
14C-oleate	1.29192	0.931089	1.01361	0.937484	0.949737	0.900641	1.18897	0.963815	0.982223	1.02911	1.06629	1.10009
14C-DHA	0.871445	0.999334	1.08647	1.04603	0.961988	1.05265	1.45306	1.29182	1.56577	1.21124	1.38252	1.40008	unpaired two-tailed Student’s t-test *P<0.0001

[truncated: 99 more sheets: 3d, 3e, 3f, 3g, 3h, 3i, 4a, 4b, 4c, 4d, S1c, S1d, S1e, S1f, S1g, S1h, S1i, S1jj, S2a, S2b …]
